# Supplementary material for: Efficient Model-Based Anthropometry under Clothing Using Low-Cost Depth Sensors
Source: Sensors (Basel). 2024 Feb 20;24(5):1350. doi: 10.3390/s24051350 (PMC10934441; doi:10.3390/s24051350)
Supplement: Supplementary file 1 [file sensors-24-01350-s001.zip]

Archive with 1 entries (1 files):
- sensors-2854143-supplementary.pdf
